# Supplementary material for: The Malaria Parasite Cyclin H Homolog PfCyc1 Is Required for Efficient Cytokinesis in Blood-Stage Plasmodium falciparum
Source: mBio. 2017 Jun 13;8(3):e00605-17. doi: 10.1128/mBio.00605-17 (PMC5472185; doi:10.1128/mBio.00605-17)
Supplement: TABLE S1 [file mbo003173343st1.xlsx]

## Sheet: Co-immunoprecipitation #1
TABLE S1
Peptides identified from mass spectrometry. Experimental sample is 3D7 expressing PfCyc1-smHA. Control sample is 3D7 expressing smHA alone. Biological replicates shown on individual spreadsheet tabs.
Ratio of Sum Intensities for each sample is shown in the last two columns. When present in both samples, the less abundant sample is set to 1 for the ratio. When present in only one sample, the ratio is set to 1 for sample where it is present and 0 where it is absent.
Proteins that are unique to the PfCyc1-smHA co-immunoprecipitation, represented by >2 peptides in both replicates, are highlighted in yellow.
Peptides from co-immunoprecipitation #1
reference	Gene Symbol	MWT(kDa)	Unique smHA	Total smHA	Unique PfCyc1-smHA	Total PfCyc1-smHA	Sum Intensity smHA	Sum Intensity PfCyc1-smHA	Ratio smHA	Ratio PfCyc1-smHA
Q8IIU8_Q8IIU8_PLAF7	PF11_0065	29.75	39	84	41	92	270000000	330000000	1	1.22222
C0H571_C0H571_PLAF7	RhopH2	162.56	34	34	30	32	3000000	2900000	1.03448	1
Q8IKV7_Q8IKV7_PLAF7	PF14_0494	120.59	33	35	37	38	12000000	12000000	1	1
Q8I457_Q8I457_PLAF7	PFE0215w	87.54	25	27	36	41	61000000	75000000	1	1.22951
Q8IJC6_Q8IJC6_PLAF7	PF10_0272	44.19	27	63	32	70	76000000	81000000	1	1.06579
O97313_RS3A_PLAF7	MAL3P7.35	30.03	31	40	32	48	55000000	100000000	1	1.81818
Q8IDR9_Q8IDR9_PLAF7	PF13_0228	35.36	26	59	31	67	69000000	140000000	1	2.02899
C6KTC7_C6KTC7_PLAF7	PFF1415c	44.64	23	24	26	28	8100000	13000000	1	1.60494
Q8IB24_Q8IB24_PLAF7	PF08_0054	73.87	21	21	24	25	4100000	6800000	1	1.65854
Q8IL13_Q8IL13_PLAF7	PF14_0437	60	17	19	24	27	2800000	11000000	1	3.92857
Q8I0P6_Q8I0P6_PLAF7	PF13_0304	48.93	20	23	23	24	5100000	7500000	1	1.47059
Q8IDF8_Q8IDF8_PLAF7	PF13_0286	120.18	19	21	23	23	4500000	4800000	1	1.06667
Q8II27_Q8II27_PLAF7	PF11_0348	101.5	22	23	21	21	3400000	3700000	1	1.08824
Q8ILL3_Q8ILL3_PLAF7	PF14_0230	33.98	20	38	19	29	94000000	110000000	1	1.17021
Q8I3H9_Q8I3H9_PLAF7	PFE1435c	63.89	18	18	21	21	3200000	3400000	1	1.0625
Q8IKK0_Q8IKK0_PLAF7	cyc-1	39.21	0	0	22	52	0	110000000	0	1
Q8I431_Q8I431_PLAF7	PFE0350c	46.18	15	16	19	19	12000000	12000000	1	1
Q8I2X4_Q8I2X4_PLAF7	PFI0875w	72.34	13	14	18	19	1100000	3100000	1	2.81818
Q8IM10_Q8IM10_PLAF7	PF14_0083	25.04	16	89	17	93	1500000000	2100000000	1	1.4
Q8IET7_Q8IET7_PLAF7	PF13_0014	22.47	16	22	15	24	11000000	19000000	1	1.72727
Q8IL88_Q8IL88_PLAF7	PF14_0359	48.44	12	18	17	26	2400000	4200000	1	1.75
Q8I3Y3_Q8I3Y3_PLAF7	PFE0610c	31.29	0	0	19	20	0	9900000	0	1
Q8IIR6_Q8IIR6_PLAF7	PF11_0099	62.34	12	12	17	19	930000	1700000	1	1.82796
Q8IIQ7_Q8IIQ7_PLAF7	PF11_0111	173.82	8	8	15	15	1300000	3500000	1	2.69231
Q8IKH8_Q8IKH8_PLAF7	PF14_0627	24.65	14	18	17	23	21000000	36000000	1	1.71429
C0H4F1_C0H4F1_PLAF7	PFE0990w	22.72	11	11	16	22	3300000	8200000	1	2.48485
Q8IBA2_Q8IBA2_PLAF7	MAL8P1.19	151.01	13	15	15	18	1700000	2200000	1	1.29412
O97285_O97285_PLAF7	PFC0915w	49.38	14	15	14	14	750000	1400000	1	1.86667
C6KT13_C6KT13_PLAF7	PFF0835w	52.95	10	10	15	17	1400000	2100000	1	1.5
Q8I3R0_Q8I3R0_PLAF7	PFE1005w	22.11	14	20	15	25	53000000	94000000	1	1.77358
Q8IK12_Q8IK12_PLAF7	PF10_0028	30.03	12	17	9	12	5100000	8200000	1	1.60784
Q8IM16_Q8IM16_PLAF7	PF14_0075	51.01	9	9	14	18	940000	2600000	1	2.76596
Q8IKA6_Q8IKA6_PLAF7	PF14_0700	52.42	10	10	14	14	910000	5400000	1	5.93407
GFP_Aequorea	smHA (tag)	26.87	11	37	11	31	860000000	230000000	3.73913	1
Q8IFP2_Q8IFP2_PLAF7	PFD1055w	19.71	12	19	11	12	18000000	16000000	1.125	1
Q8I3U6_Q8I3U6_PLAF7	PFE0810c	16.07	10	12	13	16	3400000	4500000	1	1.32353
C6KSY6_C6KSY6_PLAF7	PFF0700c	21.57	8	11	12	13	22000000	25000000	1	1.13636
Q8IM23_Q8IM23_PLAF7	PF14_0068	34.11	10	11	11	11	860000	780000	1.10256	1
Q8IJT8_Q8IJT8_PLAF7	PF10_0104	25.66	10	10	10	10	1200000	2300000	1	1.91667
Q8IAU1_Q8IAU1_PLAF7	PF08_0096	108.57	11	11	7	7	1000000	860000	1.16279	1
O77381_O77381_PLAF7	PFC0775w	18.75	10	12	11	13	7400000	9000000	1	1.21622
Q8IL02_Q8IL02_PLAF7	PF14_0448	29.94	12	13	11	11	4400000	5500000	1	1.25
Q8I0W8_Q8I0W8_PLAF7	PFE0675c	129.12	9	9	11	11	500000	720000	1	1.44
Q8I4X0_ACT1_PLAF7	PFL2215w	41.84	8	8	11	11	910000	1100000	1	1.20879
Q8II61_Q8II61_PLAF7	PF11_0313	34.95	5	5	11	11	370000	1400000	1	3.78378
C6KSX2_C6KSX2_PLAF7	PFF0625w	79.48	10	10	9	10	870000	3500000	1	4.02299
Q8IDB0_Q8IDB0_PLAF7	PF13_0316	17.24	10	11	8	8	6500000	3200000	2.03125	1
Q7KQL5_TBB_PLAF7	PF10_0084	49.72	7	7	11	11	510000	1100000	1	2.15686
C0H5I4_C0H5I4_PLAF7	MAL13P1.272	31.03	10	10	8	8	560000	600000	1	1.07143
C0H4V6_C0H4V6_PLAF7	MAL8P1.69	30.17	5	5	10	10	75000	410000	1	5.46667
Q8IJQ1_Q8IJQ1_PLAF7	PF10_0141	37.96	0	0	11	11	0	4800000	0	1
O96203_O96203_PLAF7	PFB0550w	48.03	6	6	10	13	380000	1100000	1	2.89474
C0H4Z7_C0H4Z7_PLAF7	MAL8P1.206	36.39	7	7	10	10	1300000	1700000	1	1.30769
Q8IJD0_Q8IJD0_PLAF7	PF10_0268	43.9	6	6	10	10	1100000	2700000	1	2.45455
Q8IIS5_PESC_PLAF7	PF11_0090	77.13	5	5	9	9	300000	790000	1	2.63333
Q8ILV2_Q8ILV2_PLAF7	PF14_0141	25.2	8	10	9	16	2200000	7100000	1	3.22727
Q8IDI5_Q8IDI5_PLAF7	PF13_0268	23.4	7	10	9	11	9600000	17000000	1	1.77083
Q8I5X4_Q8I5X4_PLAF7	PFL0355c	100.11	7	9	9	10	530000	780000	1	1.4717
Q8IDV1_Q8IDV1_PLAF7	PF13_0213	25.52	7	7	8	9	1400000	1400000	1	1
Q8I502_Q8I502_PLAF7	PFL2055w	16.06	7	7	6	6	1400000	1600000	1	1.14286
Q8IKK7_Q8IKK7_PLAF7	GAPDH	36.61	3	3	9	9	350000	740000	1	2.11429
C6KT51_C6KT51_PLAF7	PFF1030w	94.22	5	5	7	7	240000	250000	1	1.04167
Q8IBQ6_Q8IBQ6_PLAF7	PF07_0079	20.21	8	10	8	10	16000000	9300000	1.72043	1
Q8IBN5_Q8IBN5_PLAF7	PF07_0088	21.85	8	11	4	5	6600000	4800000	1.375	1
Q8IAX5_Q8IAX5_PLAF7	PF08_0076	16.28	7	7	8	8	3200000	3100000	1.03226	1
Q8I3T9_Q8I3T9_PLAF7	PFE0845c	27.98	6	7	8	8	5700000	6400000	1	1.12281
C6KT23_C6KT23_PLAF7	PFF0885w	16.71	7	7	8	8	2900000	4100000	1	1.41379
Q8IAW1_Q8IAW1_PLAF7	PF08_0086	117.01	5	6	8	8	360000	760000	1	2.11111
Q8I4R9_Q8I4R9_PLAF7	PFL2475w	83.89	8	8	5	5	360000	280000	1.28571	1
Q8IKW5_Q8IKW5_PLAF7	PF14_0486	93.46	6	6	7	7	420000	730000	1	1.7381
Q8I3F0_Q8I3F0_PLAF7	PFE1605w	61.05	3	3	8	8	140000	700000	1	5
Q8IIA2_Q8IIA2_PLAF7	PF11_0272	17.88	7	8	7	8	1500000	1700000	1	1.13333
Q8IJI8_Q8IJI8_PLAF7	PF10_0209	79.81	7	7	7	8	460000	560000	1	1.21739
Q8IB51_Q8IB51_PLAF7	PF08_0039	16.37	7	8	7	7	11000000	5100000	2.15686	1
Q8I3R6_Q8I3R6_PLAF7	PFE0975c	15.38	7	7	7	7	920000	980000	1	1.06522
Q8IEM3_Q8IEM3_PLAF7	PF13_0049	19.23	6	6	7	7	2600000	5700000	1	2.19231
Q8IJC1_Q8IJC1_PLAF7	PF10_0277	37.7	6	6	6	6	1100000	410000	2.68293	1
Q9TY94_Q9TY94_PLAF7	UAP56	52.19	3	5	7	7	110000	230000	1	2.09091
Q8IAX6_Q8IAX6_PLAF7	PF08_0075	25.43	5	5	7	7	1000000	1200000	1	1.2
O97250_O97250_PLAF7	PFC0300c	30.5	5	5	7	7	280000	1600000	1	5.71429
Q8IKF0_Q8IKF0_PLAF7	H45	45.28	4	5	7	7	340000	1000000	1	2.94118
Q9U0I8_Q9U0I8_PLAF7	PFD0485w	68.49	6	7	5	5	200000	210000	1	1.05
Q8IIL9_Q8IIL9_PLAF7	PF11_0152	44.58	4	4	7	7	870000	1800000	1	2.06897
Q8IBL4_Q8IBL4_PLAF7	MAL7P1.126	144.54	4	4	6	6	270000	450000	1	1.66667
Q8IDS6_Q8IDS6_PLAF7	PF13_0224	21.73	1	1	7	7	110000	910000	1	8.27273
Q8IC05_Q8IC05_PLAF7	PF07_0029	86.11	2	2	6	6	95000	190000	1	2
O96210_O96210_PLAF7	PFB0585w	42.91	4	4	5	7	150000	370000	1	2.46667
Q8IBG5_Q8IBG5_PLAF7	PF07_0122	49.5	5	5	6	6	380000	820000	1	2.15789
O96264_O96264_PLAF7	PFB0860c	65.15	6	6	4	4	220000	120000	1.83333	1
Q8IBA0_Q8IBA0_PLAF7	PfRACK	35.66	3	3	6	6	220000	470000	1	2.13636
Q8IJD4_RSSA_PLAF7	PF10_0264	29.84	3	3	6	6	390000	650000	1	1.66667
Q8IJ39_Q8IJ39_PLAF7	PF10_0361	192.51	2	2	6	6	130000	460000	1	3.53846
Q8IJN7_ENO_PLAF7	ENO	48.65	1	1	6	6	17000	180000	1	10.5882
Q8IJI4_Q8IJI4_PLAF7	PF10_0213	267.22	5	5	2	2	130000	56000	2.32143	1
Q8IJZ3_Q8IJZ3_PLAF7	PF10_0047	106.23	2	2	5	5	1400000	480000	2.91667	1
Q76NM3_Q76NM3_PLAF7	PfLDH	34.09	5	6	5	6	470000	510000	1	1.08511
C0H5C2_C0H5C2_PLAF7	MAL13P1.92	16.75	4	5	4	5	2800000	1900000	1.47368	1
Q8IFN9_Q8IFN9_PLAF7	PFD1070w	44.77	4	5	4	5	180000	260000	1	1.44444
Q8II62_Q8II62_PLAF7	PF11_0312	10.31	4	5	5	5	480000	540000	1	1.125
C0H5G3_C0H5G3_PLAF7	MAL13P1.209	21.44	3	3	5	6	630000	1200000	1	1.90476
Q8IE85_Q8IE85_PLAF7	PF13_0129	21.59	4	4	4	4	530000	940000	1	1.77358
Q8IE82_Q8IE82_PLAF7	PF13_0132	22.08	3	3	5	5	1500000	3100000	1	2.06667
Q8I5A9_Q8I5A9_PLAF7	Rab2	24.41	4	5	3	3	200000	270000	1	1.35
Q8IAW0_Q8IAW0_PLAF7	PF08_0087	61.12	2	2	5	5	30000	240000	1	8
Q8I2Q6_Q8I2Q6_PLAF7	PFI1235w	49.17	3	3	4	4	130000	140000	1	1.07692
Q7K6A4_Q7K6A4_PLAF7	PfSAMS	44.82	3	3	4	4	90000	180000	1	2
Q8IJK1_Q8IJK1_PLAF7	PF10_0194	37.53	3	3	4	4	170000	250000	1	1.47059
Q8ILT8_Q8ILT8_PLAF7	PF14_0156	43.89	3	3	4	4	190000	280000	1	1.47368
Q8I5Y5_Q8I5Y5_PLAF7	PFL0300c	35.66	3	3	3	3	180000	360000	1	2
Q7KQL1_Q7KQL1_PLAF7	PF10_0327	108.34	0	0	5	6	0	330000	0	1
O96169_O96169_PLAF7	PFB0370c	36.05	0	0	5	5	0	580000	0	1
Q8IL16_Q8IL16_PLAF7	PF14_0434	41.91	0	0	5	5	0	1200000	0	1
Q8I468_Q8I468_PLAF7	PFE0160c	37.68	4	4	4	4	150000	270000	1	1.8
Q8I5E7_Q8I5E7_PLAF7	PFL1310c	86.97	4	4	3	3	200000	220000	1	1.1
C6KSR8_C6KSR8_PLAF7	PFF0345w	112.29	2	3	4	4	2900000	1300000	2.23077	1
Q8I3B0_Q8I3B0_PLAF7	PFI0190w	15.52	4	5	2	2	510000	120000	4.25	1
Q8IE09_Q8IE09_PLAF7	PF13_0171	14.98	2	2	4	4	100000	180000	1	1.8
Q8IKE5_Q8IKE5_PLAF7	PF14_0660	42.3	4	4	2	2	100000	67000	1.49254	1
Q8I3I8_Q8I3I8_PLAF7	PFE1390w	76.16	4	4	2	2	160000	48000	3.33333	1
Q8ILM2_Q8ILM2_PLAF7	PF14_0221	57.14	2	2	4	4	27000	150000	1	5.55556
Q8ILL2_Q8ILL2_PLAF7	PF14_0231	32.66	2	2	4	4	280000	860000	1	3.07143
O77395_O77395_PLAF7	PFC0735w	14.86	3	3	3	3	270000	250000	1.08	1
Q8I5G4_Q8I5G4_PLAF7	PFL1220w	40.71	4	4	2	2	200000	120000	1.66667	1
Q8IJS7_Q8IJS7_PLAF7	PF10_0115	131.55	2	2	3	3	54000	61000	1	1.12963
Q8IAM0_Q8IAM0_PLAF7	PF08_0132	160.32	1	1	4	4	13000	170000	1	13.0769
Q8I0V3_Q8I0V3_PLAF7	PFL1545c	81.43	1	1	4	4	18000	170000	1	9.44444
C6KTA4_C6KTA4_PLAF7	PFF1300w	55.63	0	0	4	4	0	110000	0	1
C0H4U4_C0H4U4_PLAF7	MAL8P1.95	36.23	0	0	4	4	0	240000	0	1
Q8IJ76_Q8IJ76_PLAF7	ETRAMP10.2	38.9	4	4	0	0	150000	0	1	0
Q8IJR2_Q8IJR2_PLAF7	PF10_0130	75.42	4	4	0	0	69000	0	1	0
Q8ID50_Q8ID50_PLAF7	PF13_0346	14.61	3	6	3	3	1700000	1400000	1.21429	1
Q8IJX3_Q8IJX3_PLAF7	PF10_0068	29.51	2	2	3	4	59000	200000	1	3.38983
Q8I206_Q8I206_PLAF7	PFD0090c	49.71	3	3	3	3	210000	370000	1	1.7619
Q8I259_Q8I259_PLAF7	PFA_0410w	254.88	3	3	3	3	100000	82000	1.21951	1
Q8ILN8_Q8ILN8_PLAF7	PF14_0205	11.66	3	3	3	3	710000	710000	1	1
Q8II73_Q8II73_PLAF7	PF11_0301	36.57	3	3	3	3	120000	120000	1	1
Q8IK89_Q8IK89_PLAF7	PF14_0717	38.55	2	2	3	3	78000	210000	1	2.69231
Q8I2U4_Q8I2U4_PLAF7	PFI1025w	56.62	3	3	2	2	740000	42000	17.619	1
Q8ILY0_Q8ILY0_PLAF7	PF14_0113	113.44	2	2	3	3	84000	190000	1	2.2619
Q8IB26_Q8IB26_PLAF7	PF08_0053	35.62	2	2	3	3	160000	200000	1	1.25
Q8IJV7_Q8IJV7_PLAF7	PF10_0085	53.38	2	2	3	3	20000	85000	1	4.25
Q8ILZ1_Q8ILZ1_PLAF7	PF14_0102	90	2	3	2	2	52000	54000	1	1.03846
Q8IJT9_Q8IJT9_PLAF7	PF10_0103	25.31	2	2	3	3	180000	2300000	1	12.7778
Q8IB88_Q8IB88_PLAF7	PF08_0026	75.25	3	3	1	1	160000	110000	1.45455	1
Q8IK93_Q8IK93_PLAF7	PF14_0713	83.7	1	1	3	3	13000	1100000	1	84.6154
Q8IJE1_Q8IJE1_PLAF7	PF10_0257	43.13	1	1	3	3	64000	130000	1	2.03125
Q8IBQ1_Q8IBQ1_PLAF7	PF07_0083	30.46	1	1	3	3	48000	89000	1	1.85417
Q8IIH7_Q8IIH7_PLAF7	PF11_0197	42.96	1	1	3	3	86000	160000	1	1.86047
Q8I3Z9_Q8I3Z9_PLAF7	PFE0520c	98.05	3	3	0	0	32000	0	1	0
Q6ZLZ9_Q6ZLZ9_PLAF7	PFI0180w	50.26	0	0	3	3	0	68000	0	1
Q8II23_Q8II23_PLAF7	PDI-11	49.16	0	0	3	3	0	150000	0	1
Q8I2H7_Q8I2H7_PLAF7	PFI1650w	122.76	0	0	3	3	0	130000	0	1
Q8IBN8_Q8IBN8_PLAF7	MAL7P1.113	104.96	0	0	3	3	0	120000	0	1
Q8IBM7_Q8IBM7_PLAF7	PF07_0092	70.14	0	0	3	3	0	99000	0	1
Q8I0V4_Q8I0V4_PLAF7	PFL1070c	94.96	0	0	3	3	0	47000	0	1
O97252_O97252_PLAF7	PFC0310c	43.29	0	0	3	3	0	88000	0	1
Q8ID32_Q8ID32_PLAF7	MAL13P1.341	25.81	0	0	3	3	0	140000	0	1
Q8IB23_Q8IB23_PLAF7	PF08_0055	43.63	0	0	3	3	0	140000	0	1
Q6LFH8_OAT_PLAF7	OAT	46.03	0	0	3	3	0	140000	0	1
Q8IJZ7_Q8IJZ7_PLAF7	PF10_0043	23.74	0	0	3	3	0	370000	0	1
Q8I2W2_Q8I2W2_PLAF7	PFI0935w	43.23	3	3	0	0	150000	0	1	0
Q8IAX8_Q8IAX8_PLAF7	PF08_0074	27.24	0	0	3	3	0	140000	0	1
Q8II69_Q8II69_PLAF7	PF11_0305	74.32	2	2	2	2	38000	64000	1	1.68421
O96258_O96258_PLAF7	PFB0830w	12.5	2	2	2	2	830000	790000	1.05063	1
Q7KQK6_Q7KQK6_PLAF7	Ran	24.86	2	2	2	2	74000	130000	1	1.75676
Q8ILU2_Q8ILU2_PLAF7	PF14_0152	178.39	2	2	2	2	74000	150000	1	2.02703
C6S3J6_C6S3J6_PLAF7	PF14_0575a	8.01	2	2	2	2	780000	860000	1	1.10256
C6KT55_C6KT55_PLAF7	PFF1050w	20.61	1	1	2	2	13000	36000	1	2.76923
Q8II60_Q8II60_PLAF7	PF11_0314	49.51	1	1	2	2	11000	22000	1	2
Q8ILW6_NMT_PLAF7	PF14_0127	47.94	1	1	2	2	15000	64000	1	4.26667
Q8I2X3_Q8I2X3_PLAF7	GAP50	44.58	1	1	2	2	40000	100000	1	2.5
Q8I275_Q8I275_PLAF7	AARP2	166.79	1	1	2	2	33000	38000	1	1.15152
Q8IE78_Q8IE78_PLAF7	PF13_0136	44.63	2	2	1	1	76000	48000	1.58333	1
Q8ILY9_Q8ILY9_PLAF7	PF14_0104	51.21	1	1	2	2	7100	59000	1	8.30986
Q8II33_Q8II33_PLAF7	PF11_0341	127.27	2	2	1	1	54000	23000	2.34783	1
Q8IKM0_Q8IKM0_PLAF7	PF14_0584	19.2	1	1	2	2	190000	170000	1.11765	1
Q8ILK3_Q8ILK3_PLAF7	PF14_0240	18.78	1	1	2	2	88000	150000	1	1.70455
Q8IIH5_Q8IIH5_PLAF7	PF11_0199	20.32	1	1	2	2	94000	280000	1	2.97872
O77353_O77353_PLAF7	PFC0475c	110.49	0	0	2	3	0	10000	0	1
Q8ID74_Q8ID74_PLAF7	PF13_0334	55.3	2	2	1	1	37000	27000	1.37037	1
Q7K6B0_Q7K6B0_PLAF7	rab18	23.15	2	3	0	0	310000	0	1	0
Q8I2M4_Q8I2M4_PLAF7	PFI1400c	18.18	0	0	2	2	0	270000	0	1
Q8ILR0_Q8ILR0_PLAF7	PF14_0184	136.86	2	2	0	0	51000	0	1	0
C6KT50_C6KT50_PLAF7	PFF1025c	32.99	0	0	2	2	0	20000	0	1
Q8IJ34_Q8IJ34_PLAF7	PF10_0366	33.7	2	2	0	0	61000	0	1	0
Q8I5G2_Q8I5G2_PLAF7	PFL1230w	52.5	1	1	1	1	21000	4000	5.25	1
Q8IDQ9_Q8IDQ9_PLAF7	PfPMT	31.02	0	0	2	2	0	130000	0	1
O96260_O96260_PLAF7	PFB0840w	37.9	0	0	2	2	0	20000	0	1
Q8ILY8_Q8ILY8_PLAF7	PF14_0105	39.81	2	2	0	0	41000	0	1	0
Q8IFP3_Q8IFP3_PLAF7	PFD1050w	49.66	0	0	2	2	0	67000	0	1
Q8I6V3_Q8I6V3_PLAF7	PF14_0077	51.45	1	1	1	1	75000	35000	2.14286	1
Q8ILG2_Q8ILG2_PLAF7	PF14_0281	74.14	0	0	2	2	0	41000	0	1
C0H584_C0H584_PLAF7	PFI1560c	147.3	2	2	0	0	45000	0	1	0
Q8IKM5_Q8IKM5_PLAF7	PF14_0579	16.73	2	2	0	0	100000	0	1	0
Q8I1V1_Q8I1V1_PLAF7	PFD0665c	44.64	0	0	2	2	0	35000	0	1
Q8IE20_Q8IE20_PLAF7	MAL13P1.164	57.59	0	0	2	2	0	58000	0	1
Q8IIR9_Q8IIR9_PLAF7	CK2alpha	39.86	2	2	0	0	77000	0	1	0
O77364_O77364_PLAF7	PFC0535w	14.8	0	0	2	2	0	540000	0	1
Q8I526_Q8I526_PLAF7	PFL1925w	100.9	2	2	0	0	130000	0	1	0
Q8IE67_Q8IE67_PLAF7	PF13_0143	49.35	0	0	2	2	0	32000	0	1
Q8IDN4_Q8IDN4_PLAF7	MAL13P1.233	24.97	0	0	2	2	0	54000	0	1
Q8IJD2_Q8IJD2_PLAF7	PF10_0266	92.41	0	0	2	2	0	96000	0	1
Q8IDV9_Q8IDV9_PLAF7	PF13_0208	106.71	2	2	0	0	74000	0	1	0
C6KT34_C6KT34_PLAF7	PFF0940c	92.33	0	0	2	2	0	88000	0	1
Q8IAN1_Q8IAN1_PLAF7	PF08_0127	147.82	2	2	0	0	92000	0	1	0
Q8I3L4_Q8I3L4_PLAF7	PfACS10	76.8	0	0	2	2	0	73000	0	1
Q9U0J4_Q9U0J4_PLAF7	PFD0455w	56.62	2	2	0	0	72000	0	1	0
Q8IL36_Q8IL36_PLAF7	PF14_0413	102.19	0	0	2	2	0	270000	0	1
Q8IB47_Q8IB47_PLAF7	PF08_0042	101.74	0	0	2	2	0	260000	0	1
Q8IE50_Q8IE50_PLAF7	MAL13P1.148	250.13	2	2	0	0	24000	0	1	0
Q8IEE2_Q8IEE2_PLAF7	PF13_0099	23.18	1	1	1	1	140000	130000	1.07692	1
Q8IL21_Q8IL21_PLAF7	PF14_0429	94.07	1	1	1	1	14000	31000	1	2.21429
Q8I512_Q8I512_PLAF7	PFL2005w	37.61	1	1	1	1	5500	16000	1	2.90909
Q8I484_Q8I484_PLAF7	RAP2	46.71	1	2	0	0	92000	0	1	0
Q8IM35_Q8IM35_PLAF7	PF14_0056	130.33	1	1	1	1	4800	5600	1	1.16667
B9ZSJ0_B9ZSJ0_PLAF7	PFA_0570w	77.52	1	1	1	1	150000	200000	1	1.33333
Q8ID26_Q8ID26_PLAF7	PF13_0356	38.24	1	1	1	1	11000	37000	1	3.36364
Q8IKE4_Q8IKE4_PLAF7	PF14_0661	30.12	1	1	1	1	32000	38000	1	1.1875
Q8ILW9_ACT2_PLAF7	PF14_0124	42.58	1	1	1	1	57000	59000	1	1.03509
O77360_O77360_PLAF7	PFC0440c	267.07	1	1	1	1	6700	10000	1	1.49254
Q8IHT2_Q8IHT2_PLAF7	PF11_0447	17.86	0	0	1	2	0	200000	0	1
Q8I5H7_Q8I5H7_PLAF7	GTP-CH	45.85	1	1	1	1	22000	40000	1	1.81818
Q8IDR1_Q8IDR1_PLAF7	PEPCK	66.17	1	1	1	1	180000	62000	2.90323	1
Q9Y011_Q9Y011_PLAF7	PFC0605w	29.98	1	1	1	1	82000	150000	1	1.82927
Q8I2Y3_Q8I2Y3_PLAF7	PFI0830c	215.21	1	1	1	1	13000	28000	1	2.15385
Q8IEE5_Q8IEE5_PLAF7	PF13_0095	115.14	1	2	0	0	57000	0	1	0
C6KST3_C6KST3_PLAF7	PFF0420c	26.51	0	0	1	1	0	13000	0	1
Q8I1Q4_Q8I1Q4_PLAF7	PFD0885c	114.45	0	0	1	1	0	35000	0	1
Q8I305_Q8I305_PLAF7	PFI0720w	58.38	1	1	0	0	20000	0	1	0
Q7KWJ5_Q7KWJ5_PLAF7	HT1	56.38	1	1	0	0	44000	0	1	0
Q8I2Z6_Q8I2Z6_PLAF7	PFI0765w	28.46	1	1	0	0	25000	0	1	0
Q8IEL9_Q8IEL9_PLAF7	PF13_0052	33.69	0	0	1	1	0	15000	0	1
C0H4A0_C0H4A0_PLAF7	PFD0450c	61.44	0	0	1	1	0	12000	0	1
Q8IE01_Q8IE01_PLAF7	PF13_0177	57.09	0	0	1	1	0	8500	0	1
C0H4A6_C0H4A6_PLAF7	PFD0770c	24.12	0	0	1	1	0	52000	0	1
Q8IL87_Q8IL87_PLAF7	PF14_0360	76.79	0	0	1	1	0	35000	0	1
Q8I262_Q8I262_PLAF7	PFA_0395w	26.41	0	0	1	1	0	7000	0	1
Q8IIS8_Q8IIS8_PLAF7	Rad51	38.57	0	0	1	1	0	7200	0	1
Q8IE00_Q8IE00_PLAF7	PF13_0178	27.23	0	0	1	1	0	45000	0	1
Q8ILV1_Q8ILV1_PLAF7	PP1	34.88	1	1	0	0	3100	0	1	0
O97248_O97248_PLAF7	PFC0290w	16.12	1	1	0	0	270000	0	1	0
Q8I340_Q8I340_PLAF7	PFI0545w	23.35	0	0	1	1	0	19000	0	1
Q8I3T5_Q8I3T5_PLAF7	PFE0865c	34.54	0	0	1	1	0	18000	0	1
C0H4X1_C0H4X1_PLAF7	MAL8P1.43	37.06	0	0	1	1	0	43000	0	1
Q8IDC4_Q8IDC4_PLAF7	PF13_0310	88.63	0	0	1	1	0	56000	0	1
O97253_O97253_PLAF7	PFC0315c	46.3	0	0	1	1	0	8000	0	1
Q8I5N6_Q8I5N6_PLAF7	PFL0830w	131.06	1	1	0	0	18000	0	1	0
Q8IAU7_Q8IAU7_PLAF7	MAL8P1.105	133.68	1	1	0	0	9700	0	1	0
C0H4Y1_C0H4Y1_PLAF7	MAL8P1.20	88.38	0	0	1	1	0	32000	0	1
Q8I3M5_Q8I3M5_PLAF7	PFE1195w	127.27	1	1	0	0	24000	0	1	0
P27362_PGK_PLAF7	PGK	45.4	0	0	1	1	0	34000	0	1
C0H4Y6_C0H4Y6_PLAF7	PfPDI-8	55.48	0	0	1	1	0	2600	0	1
Q8I542_Q8I542_PLAF7	PFL1845c	26.63	0	0	1	1	0	9300	0	1
C6KT59_C6KT59_PLAF7	PFF1070c	99.4	0	0	1	1	0	14000	0	1
Q8IB66_Q8IB66_PLAF7	MAL8P1.40	32.42	0	0	1	1	0	44000	0	1
C6S3E1_C6S3E1_PLAF7	PF10_0320a	36.48	0	0	1	1	0	7900	0	1
Q8IER5_Q8IER5_PLAF7	PF13_0025	50.53	1	1	0	0	26000	0	1	0
C0H5J5_C0H5J5_PLAF7	MAL13P1.303	47.8	1	1	0	0	33000	0	1	0
C6KT76_C6KT76_PLAF7	PFF1155w	55.23	1	1	0	0	21000	0	1	0
Q8IDP8_Q8IDP8_PLAF7	atcasE	43.22	1	1	0	0	40000	0	1	0
Q8IEC0_Q8IEC0_PLAF7	PF13_0114	193.73	1	1	0	0	45000000	0	1	0
Q8I717_Q8I717_PLAF7	PF14_0677	54.86	0	0	1	1	0	12000	0	1
Q8I6Z3_Q8I6Z3_PLAF7	MAL7P1.118	46.98	0	0	1	1	0	11000	0	1
Q8I5C7_Q8I5C7_PLAF7	PFL1410c	248.14	1	1	0	0	20000	0	1	0
O97320_O97320_PLAF7	PFC0920w	16.44	1	1	0	0	94000	0	1	0
Q8IIV1_Q8IIV1_PLAF7	PF11_0062	13.12	1	1	0	0	34000	0	1	0
Q8IAR7_Q8IAR7_PLAF7	MAL8P1.125	43.43	1	1	0	0	18000	0	1	0
Q8IDM3_Q8IDM3_PLAF7	MAL13P1.237	42.13	0	0	1	1	0	37000	0	1
Q8IJ37_Q8IJ37_PLAF7	PF10_0363	86.63	0	0	1	1	0	16000	0	1
Q8IAN7_Q8IAN7_PLAF7	g-tub	51.6	0	0	1	1	0	38000	0	1
Q8I2R6_Q8I2R6_PLAF7	PFI1185c	84.48	0	0	1	1	0	34000	0	1
Q7KQL9_ALF_PLAF7	PF14_0425	40.08	0	0	1	1	0	110000	0	1
C6S3H8_C6S3H8_PLAF7	PF14_0183b	103.68	1	1	0	0	25000	0	1	0
Q8I3Y8_Q8I3Y8_PLAF7	PFE0585c	69.07	1	1	0	0	5100	0	1	0
O96191_O96191_PLAF7	PFB0490c	32.52	1	1	0	0	27000	0	1	0
Q8IB46_Q8IB46_PLAF7	PF08_0043	22.26	1	1	0	0	33000	0	1	0
Q8IED2_SMC2_PLAF7	MAL13P1.96	142.97	1	1	0	0	31000	0	1	0
Q8IBN2_Q8IBN2_PLAF7	PF07_0090	30.48	0	0	1	1	0	70000	0	1
C6KT56_C6KT56_PLAF7	PFF1055c	92.39	0	0	1	1	0	52000	0	1
C0H4K8_C0H4K8_PLAF7	MAL7P1.300	6.41	1	1	0	0	63000	0	1	0
C6KSV4_C6KSV4_PLAF7	PFF0535c	149.27	1	1	0	0	28000	0	1	0
Q8I4Y8_Q8I4Y8_PLAF7	PFL2125c	111.8	0	0	1	1	0	17000	0	1
Q8I2A1_Q8I2A1_PLAF7	PFA_0195w	67.76	1	1	0	0	12000	0	1	0
C0H540_C0H540_PLAF7	PFI0810c	34.92	1	1	0	0	11000	0	1	0
Q8I2T6_Q8I2T6_PLAF7	PFI1065c	69.03	0	0	1	1	0	33000	0	1

## Sheet: Co-immunoprecipitation #2
Peptides identified from mass spectrometry. Experimental sample is 3D7 expressing PfCyc1-smHA. Control sample is 3D7 expressing smHA alone. Biological replicates shown on individual spreadsheet tabs.
Ratio of Sum Intensities for each sample is shown in the last two columns. When present in both samples, the less abundant sample is set to 1 for the ratio. When present in only one sample, the ratio is set to 1 for sample where it is present and 0 where it is absent.
Proteins that are unique to the PfCyc1-smHA co-immunoprecipitation, represented by >2 peptides in both replicates, are highlighted in yellow.
Peptides from co-immunoprecipitation #2
reference	Gene Symbol	MWT(kDa)	Unique smHA	Total smHA	Unique PfCyc1-smHA	Total PfCyc1-smHA	Sum Intensity smHA	Sum Intensity PfCyc1-smHA	Ratio smHA	Ratio PfCyc1-smHA
Q8IIU8_Q8IIU8_PLAF7	PF11_0065	29.75	42	104	43	105	1700000000	1500000000	1.13333	1
Q8IJC6_Q8IJC6_PLAF7	PF10_0272	44.19	37	63	41	76	390000000	300000000	1.3	1
Q8I457_Q8I457_PLAF7	PFE0215w	87.54	19	21	43	47	7600000	26000000	1	3.42105
O97313_RS3A_PLAF7	MAL3P7.35	30.03	35	45	34	45	370000000	230000000	1.6087	1
Q8IKV7_Q8IKV7_PLAF7	PF14_0494	120.59	32	33	33	36	26000000	42000000	1	1.61538
Q8I3H9_Q8I3H9_PLAF7	PFE1435c	63.89	26	28	31	33	26000000	22000000	1.18182	1
Q8IDR9_Q8IDR9_PLAF7	PF13_0228	35.36	29	54	34	66	670000000	740000000	1	1.10448
Q8IB24_Q8IB24_PLAF7	PF08_0054	73.87	13	13	29	31	2700000	16000000	1	5.92593
Q8IL13_Q8IL13_PLAF7	PF14_0437	60	19	22	23	24	6000000	8900000	1	1.48333
Q8ILL3_Q8ILL3_PLAF7	PF14_0230	33.98	21	36	25	39	780000000	780000000	1	1
Q8I2X4_Q8I2X4_PLAF7	PFI0875w	72.34	13	13	24	26	3000000	11000000	1	3.66667
Q8II27_Q8II27_PLAF7	PF11_0348	101.5	10	11	26	26	5600000	14000000	1	2.5
Q8IM10_Q8IM10_PLAF7	PF14_0083	25.04	20	77	21	68	4100000000	3300000000	1.24242	1
C6KTC7_C6KTC7_PLAF7	PFF1415c	44.64	19	19	24	27	11000000	18000000	1	1.63636
C0H4F1_C0H4F1_PLAF7	PFE0990w	22.72	20	36	23	37	62000000	55000000	1.12727	1
Q8I431_Q8I431_PLAF7	PFE0350c	46.18	19	20	24	28	69000000	100000000	1	1.44928
Q8IBA2_Q8IBA2_PLAF7	MAL8P1.19	151.01	16	23	22	28	4800000	9300000	1	1.9375
Q7KQL5_TBB_PLAF7	PF10_0084	49.72	23	25	21	25	5900000	5900000	1	1
Q8I3U6_Q8I3U6_PLAF7	PFE0810c	16.07	20	40	20	35	340000000	300000000	1.13333	1
Q8IKH8_Q8IKH8_PLAF7	PF14_0627	24.65	19	25	20	25	85000000	75000000	1.13333	1
Q8IDF8_Q8IDF8_PLAF7	PF13_0286	120.18	15	15	19	21	4400000	11000000	1	2.5
Q8IBQ6_Q8IBQ6_PLAF7	PF07_0079	20.21	16	35	19	38	590000000	550000000	1.07273	1
Q8I3B0_Q8I3B0_PLAF7	PFI0190w	15.52	17	24	18	23	91000000	49000000	1.85714	1
Q8I0P6_Q8I0P6_PLAF7	PF13_0304	48.93	18	20	19	20	12000000	15000000	1	1.25
Q8IDB0_Q8IDB0_PLAF7	PF13_0316	17.24	16	30	16	24	630000000	480000000	1.3125	1
Q8I502_Q8I502_PLAF7	PFL2055w	16.06	16	21	19	24	170000000	150000000	1.13333	1
Q8IL02_Q8IL02_PLAF7	PF14_0448	29.94	15	16	15	16	26000000	26000000	1	1
C6KT51_C6KT51_PLAF7	PFF1030w	94.22	0	0	18	18	0	4800000	0	1
Q8I3R6_Q8I3R6_PLAF7	PFE0975c	15.38	17	28	16	27	170000000	130000000	1.30769	1
Q8II61_Q8II61_PLAF7	PF11_0313	34.95	13	14	16	18	6400000	9600000	1	1.5
Q8IIQ7_Q8IIQ7_PLAF7	PF11_0111	173.82	12	14	16	17	5900000	9000000	1	1.52542
Q8IM23_Q8IM23_PLAF7	PF14_0068	34.11	10	10	17	20	2600000	4500000	1	1.73077
Q8IKK0_Q8IKK0_PLAF7	cyc-1	39.21	0	0	17	23	0	120000000	0	1
Q8IDV9_Q8IDV9_PLAF7	PF13_0208	106.71	0	0	17	18	0	2500000	0	1
Q8I3R0_Q8I3R0_PLAF7	PFE1005w	22.11	16	25	14	17	270000000	160000000	1.6875	1
Q8IIB4_Q8IIB4_PLAF7	PF11_0260	14.74	14	23	13	19	300000000	190000000	1.57895	1
O77381_O77381_PLAF7	PFC0775w	18.75	15	24	14	16	65000000	46000000	1.41304	1
Q8II62_Q8II62_PLAF7	PF11_0312	10.31	15	20	15	19	100000000	88000000	1.13636	1
Q8IAX6_Q8IAX6_PLAF7	PF08_0075	25.43	16	16	14	15	17000000	13000000	1.30769	1
C0H4Z7_C0H4Z7_PLAF7	MAL8P1.206	36.39	13	14	15	15	8400000	8900000	1	1.05952
Q8IK12_Q8IK12_PLAF7	PF10_0028	30.03	10	10	15	19	11000000	17000000	1	1.54545
Q8IL88_Q8IL88_PLAF7	PF14_0359	48.44	10	12	15	15	3400000	4000000	1	1.17647
Q8I0W8_Q8I0W8_PLAF7	PFE0675c	129.12	7	7	15	15	560000	2700000	1	4.82143
Q8IAU1_Q8IAU1_PLAF7	PF08_0096	108.57	3	3	16	16	560000	2800000	1	5
Q8I3Y3_Q8I3Y3_PLAF7	PFE0610c	31.29	0	0	16	17	0	9900000	0	1
Q8IIA2_Q8IIA2_PLAF7	PF11_0272	17.88	14	48	14	37	340000000	270000000	1.25926	1
C6KSY6_C6KSY6_PLAF7	PFF0700c	21.57	14	17	13	16	110000000	130000000	1	1.18182
Q8IJC1_Q8IJC1_PLAF7	PF10_0277	37.7	13	14	12	12	5100000	4500000	1.13333	1
O97250_O97250_PLAF7	PFC0300c	30.5	12	12	14	14	16000000	19000000	1	1.1875
O97285_O97285_PLAF7	PFC0915w	49.38	14	14	10	11	2300000	1900000	1.21053	1
Q8IIR6_Q8IIR6_PLAF7	PF11_0099	62.34	11	12	12	12	1800000	2800000	1	1.55556
Q8IKA6_Q8IKA6_PLAF7	PF14_0700	52.42	5	5	15	18	380000	4000000	1	10.5263
Q8IJI8_Q8IJI8_PLAF7	PF10_0209	79.81	5	5	14	14	560000	2700000	1	4.82143
C6KT23_C6KT23_PLAF7	PFF0885w	16.71	12	20	12	21	600000000	300000000	2	1
Q8IM16_Q8IM16_PLAF7	PF14_0075	51.01	13	15	13	14	8000000	6100000	1.31148	1
Q8IFP2_Q8IFP2_PLAF7	PFD1055w	19.71	12	14	13	15	46000000	44000000	1.04545	1
Q8I4X0_ACT1_PLAF7	PFL2215w	41.84	11	13	12	13	2600000	3800000	1	1.46154
Q8ILK3_Q8ILK3_PLAF7	PF14_0240	18.78	12	13	13	13	36000000	25000000	1.44	1
C6KSX2_C6KSX2_PLAF7	PFF0625w	79.48	8	8	12	12	2300000	4200000	1	1.82609
Q8I0V3_Q8I0V3_PLAF7	PFL1545c	81.43	3	3	14	15	310000	2300000	1	7.41935
Q8IAM0_Q8IAM0_PLAF7	PF08_0132	160.32	0	0	14	14	0	2800000	0	1
GFP_Aequorea	smHA (tag)	26.87	13	49	11	15	1800000000	100000000	18	1
Q8IAX5_Q8IAX5_PLAF7	PF08_0076	16.28	12	29	12	24	440000000	350000000	1.25714	1
Q8IDV1_Q8IDV1_PLAF7	PF13_0213	25.52	11	11	12	12	5400000	4900000	1.10204	1
C0H5I4_C0H5I4_PLAF7	MAL13P1.272	31.03	10	11	11	11	2100000	2200000	1	1.04762
C0H4V6_C0H4V6_PLAF7	MAL8P1.69	30.17	8	8	10	10	2200000	2300000	1	1.04545
Q8IET7_Q8IET7_PLAF7	PF13_0014	22.47	11	17	11	15	24000000	24000000	1	1
Q8IJV7_Q8IJV7_PLAF7	PF10_0085	53.38	9	9	10	11	1200000	1800000	1	1.5
Q8IDI5_Q8IDI5_PLAF7	PF13_0268	23.4	10	16	11	18	140000000	160000000	1	1.14286
Q8IJD0_Q8IJD0_PLAF7	PF10_0268	43.9	9	13	10	14	14000000	6000000	2.33333	1
Q8IKM5_Q8IKM5_PLAF7	PF14_0579	16.73	11	11	11	11	31000000	24000000	1.29167	1
Q8IJT8_Q8IJT8_PLAF7	PF10_0104	25.66	8	8	11	13	3000000	3000000	1	1
Q8IIV1_Q8IIV1_PLAF7	PF11_0062	13.12	10	10	10	11	5600000	4800000	1.16667	1
Q8IB51_Q8IB51_PLAF7	PF08_0039	16.37	11	13	6	7	180000000	86000000	2.09302	1
Q8IK89_Q8IK89_PLAF7	PF14_0717	38.55	10	10	7	7	1400000	1400000	1	1
Q8II69_Q8II69_PLAF7	PF11_0305	74.32	5	5	10	10	550000	2500000	1	4.54545
Q8IIR2_Q8IIR2_PLAF7	PF11_0105	51.67	8	8	6	6	980000	1500000	1	1.53061
Q8IBN8_Q8IBN8_PLAF7	MAL7P1.113	104.96	5	5	8	8	370000	860000	1	2.32432
Q8IJZ3_Q8IJZ3_PLAF7	PF10_0047	106.23	2	2	11	11	510000	3300000	1	6.47059
C0H5C2_C0H5C2_PLAF7	MAL13P1.92	16.75	9	20	8	18	350000000	200000000	1.75	1
Q8ILV2_Q8ILV2_PLAF7	PF14_0141	25.2	10	15	8	12	42000000	30000000	1.4	1
O77395_O77395_PLAF7	PFC0735w	14.86	8	12	10	12	36000000	27000000	1.33333	1
O96203_O96203_PLAF7	PFB0550w	48.03	9	9	8	8	1100000	1100000	1	1
Q8IJK1_Q8IJK1_PLAF7	PF10_0194	37.53	7	7	9	9	1200000	3000000	1	2.5
Q8II23_Q8II23_PLAF7	PDI-11	49.16	4	4	10	10	470000	1400000	1	2.97872
Q8I5X4_Q8I5X4_PLAF7	PFL0355c	100.11	2	2	10	10	440000	2900000	1	6.59091
Q8ILU2_Q8ILU2_PLAF7	PF14_0152	178.39	4	4	8	8	500000	1400000	1	2.8
Q8IBL4_Q8IBL4_PLAF7	MAL7P1.126	144.54	3	4	8	8	990000	12000000	1	12.1212
Q8IIU7_Q8IIU7_PLAF7	PF11_0067	90.73	0	0	10	10	0	17000000	0	1
Q8ILZ1_Q8ILZ1_PLAF7	PF14_0102	90	0	0	10	10	0	1400000	0	1
Q8I3Z9_Q8I3Z9_PLAF7	PFE0520c	98.05	0	0	10	10	0	1500000	0	1
C0H5G3_C0H5G3_PLAF7	MAL13P1.209	21.44	7	13	9	14	23000000	17000000	1.35294	1
Q8I463_Q8I463_PLAF7	PFE0185c	14.06	8	13	8	9	32000000	20000000	1.6	1
Q8ILN8_Q8ILN8_PLAF7	PF14_0205	11.66	7	9	9	10	55000000	50000000	1.1	1
Q8IDS6_Q8IDS6_PLAF7	PF13_0224	21.73	9	9	9	9	4700000	6000000	1	1.2766
Q8IEM3_Q8IEM3_PLAF7	PF13_0049	19.23	8	10	8	8	70000000	39000000	1.79487	1
Q8IIL9_Q8IIL9_PLAF7	PF11_0152	44.58	9	9	8	8	3800000	2600000	1.46154	1
Q8IKF0_Q8IKF0_PLAF7	H45	45.28	9	9	7	7	3200000	1900000	1.68421	1
Q8IE85_Q8IE85_PLAF7	PF13_0129	21.59	7	7	9	9	6100000	7300000	1	1.19672
Q8ILL2_Q8ILL2_PLAF7	PF14_0231	32.66	7	7	8	9	4100000	5900000	1	1.43902
Q8ILM2_Q8ILM2_PLAF7	PF14_0221	57.14	9	9	6	6	900000	580000	1.55172	1
Q8I2U4_Q8I2U4_PLAF7	PFI1025w	56.62	7	7	7	7	360000	440000	1	1.22222
Q8I4R9_Q8I4R9_PLAF7	PFL2475w	83.89	7	7	7	7	530000	600000	1	1.13208
O96191_O96191_PLAF7	PFB0490c	32.52	4	4	9	10	3900000	11000000	1	2.82051
Q8I259_Q8I259_PLAF7	PFA_0410w	254.88	3	3	8	8	310000	640000	1	2.06452
Q8IJQ1_Q8IJQ1_PLAF7	PF10_0141	37.96	0	0	9	9	0	8300000	0	1
Q8IE82_Q8IE82_PLAF7	PF13_0132	22.08	7	9	8	10	85000000	66000000	1.28788	1
Q8IE09_Q8IE09_PLAF7	PF13_0171	14.98	8	9	8	9	12000000	6600000	1.81818	1
Q8I3T9_Q8I3T9_PLAF7	PFE0845c	27.98	8	10	7	8	40000000	28000000	1.42857	1
Q8IBN5_Q8IBN5_PLAF7	PF07_0088	21.85	6	8	7	9	25000000	27000000	1	1.08
Q8IBG5_Q8IBG5_PLAF7	PF07_0122	49.5	8	9	5	5	6900000	2500000	2.76	1
O96210_O96210_PLAF7	PFB0585w	42.91	6	8	6	6	860000	1200000	1	1.39535
Q8IJZ7_Q8IJZ7_PLAF7	PF10_0043	23.74	8	8	6	6	2900000	3300000	1	1.13793
Q8IIV2_Q8IIV2_PLAF7	PF11_0061	11.45	8	8	4	4	1800000	1000000	1.8	1
Q8I3F0_Q8I3F0_PLAF7	PFE1605w	61.05	5	5	7	7	550000	890000	1	1.61818
Q7KQK3_Q7KQK3_PLAF7	PFL0565w	28.04	6	6	5	5	790000	510000	1.54902	1
Q8III3_Q8III3_PLAF7	PF11_0191	69.35	2	2	8	8	120000	540000	1	4.5
C6S3H8_C6S3H8_PLAF7	PF14_0183b	103.68	0	0	8	9	0	2000000	0	1
C6KSZ8_C6KSZ8_PLAF7	PFF0760w	18.84	6	9	6	6	5600000	3900000	1.4359	1
Q8IJX3_Q8IJX3_PLAF7	PF10_0068	29.51	6	7	7	7	2500000	1600000	1.5625	1
Q8IAW0_Q8IAW0_PLAF7	PF08_0087	61.12	7	7	4	4	820000	480000	1.70833	1
O96169_O96169_PLAF7	PFB0370c	36.05	6	6	5	5	1000000	1300000	1	1.3
Q8IL16_Q8IL16_PLAF7	PF14_0434	41.91	7	7	3	3	1800000	520000	3.46154	1
C6KT13_C6KT13_PLAF7	PFF0835w	52.95	6	6	4	4	1500000	810000	1.85185	1
C6KT56_C6KT56_PLAF7	PFF1055c	92.39	2	2	7	7	56000	500000	1	8.92857
Q9U0I8_Q9U0I8_PLAF7	PFD0485w	68.49	5	5	4	4	970000	530000	1.83019	1
Q8IIS5_PESC_PLAF7	PF11_0090	77.13	0	0	7	8	0	1200000	0	1
O96258_O96258_PLAF7	PFB0830w	12.5	6	11	4	7	200000000	140000000	1.42857	1
Q8I5Y5_Q8I5Y5_PLAF7	PFL0300c	35.66	5	5	5	6	810000	1600000	1	1.97531
Q8IIR9_Q8IIR9_PLAF7	CK2alpha	39.86	5	5	6	6	1100000	1300000	1	1.18182
Q8ID32_Q8ID32_PLAF7	MAL13P1.341	25.81	5	6	5	5	1400000	1100000	1.27273	1
Q8IJ39_Q8IJ39_PLAF7	PF10_0361	192.51	5	6	5	5	860000	520000	1.65385	1
O96264_O96264_PLAF7	PFB0860c	65.15	6	6	4	4	850000	560000	1.51786	1
C0H4U4_C0H4U4_PLAF7	MAL8P1.95	36.23	6	6	4	4	1500000	1300000	1.15385	1
Q9TY94_Q9TY94_PLAF7	UAP56	52.19	5	5	5	5	470000	510000	1	1.08511
Q8I5A9_Q8I5A9_PLAF7	Rab2	24.41	5	5	4	5	530000	730000	1	1.37736
Q8I608_Q8I608_PLAF7	PFL0185c	40.46	5	5	5	5	860000	670000	1.28358	1
Q7KQK6_Q7KQK6_PLAF7	Ran	24.86	3	3	6	6	590000	1100000	1	1.86441
O97252_O97252_PLAF7	PFC0310c	43.29	2	2	6	7	130000	640000	1	4.92308
Q8IIH7_Q8IIH7_PLAF7	PF11_0197	42.96	4	4	5	5	690000	2100000	1	3.04348
Q8IER5_Q8IER5_PLAF7	PF13_0025	50.53	4	4	4	4	450000	660000	1	1.46667
Q8IKW5_Q8IKW5_PLAF7	PF14_0486	93.46	1	1	6	6	67000	840000	1	12.5373
Q8IAW1_Q8IAW1_PLAF7	PF08_0086	117.01	0	0	6	7	0	870000	0	1
Q8I4U7_Q8I4U7_PLAF7	PFL2335w	231.17	0	0	6	6	0	630000	0	1
Q8II60_Q8II60_PLAF7	PF11_0314	49.51	1	1	5	5	17000	260000	1	15.2941
Q8IJS7_Q8IJS7_PLAF7	PF10_0115	131.55	0	0	6	6	0	430000	0	1
O77364_O77364_PLAF7	PFC0535w	14.8	5	9	5	8	130000000	99000000	1.31313	1
C0H4L5_C0H4L5_PLAF7	MAL7P1.320	10.53	4	5	5	6	82000000	67000000	1.22388	1
Q8IHU0_Q8IHU0_PLAF7	PF11_0437	14.4	4	5	5	6	6500000	15000000	1	2.30769
Q8ILG2_Q8ILG2_PLAF7	PF14_0281	74.14	4	4	5	6	390000	730000	1	1.87179
Q8IB26_Q8IB26_PLAF7	PF08_0053	35.62	4	4	5	5	790000	870000	1	1.10127
Q8IBA0_Q8IBA0_PLAF7	PfRACK	35.66	5	5	4	4	980000	660000	1.48485	1
Q8ILS0_Q8ILS0_PLAF7	PF14_0174	52.91	4	4	5	5	330000	540000	1	1.63636
Q76NM3_Q76NM3_PLAF7	PfLDH	34.09	5	5	3	3	1000000	270000	3.7037	1
Q8I275_Q8I275_PLAF7	AARP2	166.79	3	3	5	5	140000	550000	1	3.92857
Q8ID26_Q8ID26_PLAF7	PF13_0356	38.24	5	5	3	3	540000	310000	1.74194	1
Q8I322_Q8I322_PLAF7	PFI0635c	17.35	5	5	3	3	1200000	720000	1.66667	1
Q8IIX0_Q8IIX0_PLAF7	PF11_0043	13.01	4	4	4	4	880000	810000	1.08642	1
Q9U0J4_Q9U0J4_PLAF7	PFD0455w	56.62	4	4	4	4	340000	300000	1.13333	1
Q8ILT8_Q8ILT8_PLAF7	PF14_0156	43.89	4	4	4	4	360000	410000	1	1.13889
Q8I5G4_Q8I5G4_PLAF7	PFL1220w	40.71	3	3	5	5	590000	830000	1	1.40678
Q6ZLZ9_Q6ZLZ9_PLAF7	PFI0180w	50.26	3	3	4	4	360000	560000	1	1.55556
Q8I2Z6_Q8I2Z6_PLAF7	PFI0765w	28.46	5	5	2	2	400000	33000	12.1212	1
Q8IJD4_RSSA_PLAF7	PF10_0264	29.84	5	5	2	2	1100000	510000	2.15686	1
Q8IB66_Q8IB66_PLAF7	MAL8P1.40	32.42	2	3	4	4	160000	270000	1	1.6875
Q8I468_Q8I468_PLAF7	PFE0160c	37.68	4	4	3	3	590000	540000	1.09259	1
Q8I262_Q8I262_PLAF7	PFA_0395w	26.41	4	4	2	2	220000	91000	2.41758	1
Q8ID50_Q8ID50_PLAF7	PF13_0346	14.61	2	2	4	4	2500000	5100000	1	2.04
Q8IB88_Q8IB88_PLAF7	PF08_0026	75.25	0	0	5	5	0	2000000	0	1
Q8IBQ1_Q8IBQ1_PLAF7	PF07_0083	30.46	3	3	2	2	880000	190000	4.63158	1
Q8IL87_Q8IL87_PLAF7	PF14_0360	76.79	0	0	5	5	0	380000	0	1
Q8I5E7_Q8I5E7_PLAF7	PFL1310c	86.97	0	0	5	5	0	660000	0	1
Q8IIW0_Q8IIW0_PLAF7	PF11_0053	167.34	0	0	5	5	0	430000	0	1
Q8IJ90_Q8IJ90_PLAF7	PF10_0309	107.73	0	0	5	5	0	900000	0	1
Q8IJI4_Q8IJI4_PLAF7	PF10_0213	267.22	0	0	5	5	0	510000	0	1
Q8IAX8_Q8IAX8_PLAF7	PF08_0074	27.24	4	5	4	4	1200000	1700000	1	1.41667
Q8IJK8_Q8IJK8_PLAF7	PF10_0187	11.77	3	4	3	5	4100000	1800000	2.27778	1
O97231_RL44_PLAF7	RPL44	12.15	3	5	4	4	17000000	4300000	3.95349	1
O00806_RLA2_PLAF7	MAL3P3.19	11.94	4	4	3	4	960000	1600000	1	1.66667
Q8I2Q6_Q8I2Q6_PLAF7	PFI1235w	49.17	4	4	4	4	520000	360000	1.44444	1
Q8I717_Q8I717_PLAF7	PF14_0677	54.86	4	4	4	4	500000	550000	1	1.1
O97248_O97248_PLAF7	PFC0290w	16.12	4	5	3	3	37000000	16000000	2.3125	1
C0H4K8_C0H4K8_PLAF7	MAL7P1.300	6.41	4	4	4	4	5100000	4900000	1.04082	1
Q8ILY0_Q8ILY0_PLAF7	PF14_0113	113.44	3	3	4	4	470000	590000	1	1.25532
Q8IFN9_Q8IFN9_PLAF7	PFD1070w	44.77	4	4	3	3	420000	460000	1	1.09524
Q8I3T8_Q8I3T8_PLAF7	PFE0850c	18.1	3	3	4	4	1200000	1300000	1	1.08333
Q8IC10_Q8IC10_PLAF7	MAL7P1.24	30.25	4	4	3	3	580000	230000	2.52174	1
Q8IBY4_Q8IBY4_PLAF7	PF07_0043	17.34	3	3	4	4	7000000	12000000	1	1.71429
Q8IDK3_Q8IDK3_PLAF7	MAL13P1.250	35.96	3	3	3	3	190000	240000	1	1.26316
Q8IB14_Q8IB14_PLAF7	PfHMGB2	11.53	2	2	4	4	840000	2300000	1	2.7381
Q8ILE8_Q8ILE8_PLAF7	PF14_0296	19.28	2	2	4	4	1200000	1800000	1	1.5
Q8IE78_Q8IE78_PLAF7	PF13_0136	44.63	2	2	4	4	220000	410000	1	1.86364
Q9Y011_Q9Y011_PLAF7	PFC0605w	29.98	4	4	2	2	640000	470000	1.3617	1
Q8IKK7_Q8IKK7_PLAF7	GAPDH	36.61	4	4	1	1	450000	80000	5.625	1
Q8I2T2_Q8I2T2_PLAF7	PFI1085w	181.98	1	1	4	4	53000	310000	1	5.84906
Q8IBQ5_Q8IBQ5_PLAF7	PF07_0080	16.47	4	5	0	0	530000	0	1	0
Q8I5P4_Q8I5P4_PLAF7	PFL0785c	18.01	3	3	2	2	190000	150000	1.26667	1
Q8IAZ7_Q8IAZ7_PLAF7	PF08_0065	56.47	2	2	3	3	210000	1600000	1	7.61905
Q8IL11_Q8IL11_PLAF7	LAP	67.78	4	4	0	0	270000	0	1	0
C0H571_C0H571_PLAF7	RhopH2	162.56	0	0	4	4	0	470000	0	1
C0H4A0_C0H4A0_PLAF7	PFD0450c	61.44	0	0	4	4	0	240000	0	1
Q7K6B0_Q7K6B0_PLAF7	rab18	23.15	0	0	4	4	0	530000	0	1
Q8IAP0_Q8IAP0_PLAF7	MAL8P1.140	88.12	0	0	4	4	0	310000	0	1
Q8I713_Q8I713_PLAF7	PF11_0106	12.78	4	4	0	0	3800000	0	1	0
C6S3J6_C6S3J6_PLAF7	PF14_0575a	8.01	2	4	3	6	110000000	160000000	1	1.45455
Q8IJW6_Q8IJW6_PLAF7	ApiAP2	182.55	2	2	3	4	240000	980000	1	4.08333
Q8IKE4_Q8IKE4_PLAF7	PF14_0661	30.12	3	3	3	3	320000	180000	1.77778	1
Q8IIH5_Q8IIH5_PLAF7	PF11_0199	20.32	3	3	3	3	1500000	1500000	1	1
Q8IKM0_Q8IKM0_PLAF7	PF14_0584	19.2	3	3	3	3	810000	790000	1.02532	1
Q8I5G2_Q8I5G2_PLAF7	PFL1230w	52.5	3	3	2	2	460000	330000	1.39394	1
Q8IJD2_Q8IJD2_PLAF7	PF10_0266	92.41	3	3	2	2	120000	53000	2.26415	1
Q8IFP3_Q8IFP3_PLAF7	PFD1050w	49.66	2	2	3	3	340000	420000	1	1.23529
Q8IJX8_Q8IJX8_PLAF7	PF10_0063	11.97	2	2	3	3	170000	270000	1	1.58824
Q8II33_Q8II33_PLAF7	PF11_0341	127.27	3	3	2	2	310000	230000	1.34783	1
Q8IKH0_Q8IKH0_PLAF7	PF14_0635	20.4	2	2	3	3	320000	160000	2	1
Q8IK02_Q8IK02_PLAF7	PF10_0038	13.5	3	3	2	2	2600000	4500000	1	1.73077
Q8I2K4_Q8I2K4_PLAF7	PFI1510w	97.87	3	3	2	2	300000	170000	1.76471	1
Q8IJT9_Q8IJT9_PLAF7	PF10_0103	25.31	2	2	3	3	450000	1800000	1	4
Q8IBT9_Q8IBT9_PLAF7	PF07_0067	126.4	3	3	2	2	700000	690000	1.01449	1
Q8IL59_Q8IL59_PLAF7	PF14_0390	26.29	2	2	2	2	66000	150000	1	2.27273
Q8I1Q4_Q8I1Q4_PLAF7	PFD0885c	114.45	1	1	3	3	78000	310000	1	3.97436
Q8IKE5_Q8IKE5_PLAF7	PF14_0660	42.3	1	1	3	3	49000	540000	1	11.0204
Q8IBM7_Q8IBM7_PLAF7	PF07_0092	70.14	1	1	3	3	14000	180000	1	12.8571
Q8ILY9_Q8ILY9_PLAF7	PF14_0104	51.21	3	3	1	1	220000	42000	5.2381	1
Q8IJ34_Q8IJ34_PLAF7	PF10_0366	33.7	3	3	1	1	120000	20000	6	1
O97253_O97253_PLAF7	PFC0315c	46.3	1	1	3	3	25000	230000	1	9.2
Q8IC06_Q8IC06_PLAF7	MAL7P1.26	26.6	2	2	2	2	110000	70000	1.57143	1
Q8IB23_Q8IB23_PLAF7	PF08_0055	43.63	2	2	2	2	230000	130000	1.76923	1
Q8IHT9_Q8IHT9_PLAF7	PF11_0438	16.26	3	3	1	1	560000	360000	1.55556	1
Q8IKC5_Q8IKC5_PLAF7	PF14_0681	57.61	2	2	2	2	130000	240000	1	1.84615
Q8II00_Q8II00_PLAF7	PF11_0375	107.04	2	2	2	2	160000	180000	1	1.125
Q8IEC0_Q8IEC0_PLAF7	PF13_0114	193.73	3	4	0	0	170000000	0	1	0
Q8IBJ8_Q8IBJ8_PLAF7	PF07_0106	93.39	0	0	3	3	0	190000	0	1
Q8IL21_Q8IL21_PLAF7	PF14_0429	94.07	0	0	3	3	0	250000	0	1
Q8I3I8_Q8I3I8_PLAF7	PFE1390w	76.16	0	0	3	3	0	300000	0	1
Q8I239_Q8I239_PLAF7	PfPIP5K/NCS	199.92	0	0	3	3	0	200000	0	1
Q8IJW0_Q8IJW0_PLAF7	PF10_0081	49.81	0	0	3	3	0	210000	0	1
C6KTA4_C6KTA4_PLAF7	PFF1300w	55.63	3	3	0	0	210000	0	1	0
Q8IDN4_Q8IDN4_PLAF7	MAL13P1.233	24.97	0	0	3	3	0	340000	0	1
C6KTE0_C6KTE0_PLAF7	PFF1480w	58.59	3	3	0	0	200000	0	1	0
Q8IC05_Q8IC05_PLAF7	PF07_0029	86.11	0	0	3	3	0	310000	0	1
C0H4F8_C0H4F8_PLAF7	PFE1120w	1116.48	0	0	3	3	0	2500000	0	1
C6KSV0_C6KSV0_PLAF7	PFF0510w	15.44	3	3	0	0	2000000	0	1	0
Q8IIT7_Q8IIT7_PLAF7	PF11_0077	155.72	0	0	3	3	0	1200000	0	1
Q8IBB4_Q8IBB4_PLAF7	PF08_0010	65.28	2	3	2	2	120000	140000	1	1.16667
Q8IDM3_Q8IDM3_PLAF7	MAL13P1.237	42.13	2	4	1	1	400000	77000	5.19481	1
Q8IJC0_Q8IJC0_PLAF7	PF10_0278	57.02	1	1	2	3	30000	270000	1	9
C0H4A6_C0H4A6_PLAF7	PFD0770c	24.12	2	2	2	2	290000	350000	1	1.2069
Q8ILR0_Q8ILR0_PLAF7	PF14_0184	136.86	2	2	2	2	100000	160000	1	1.6
Q8IJE1_Q8IJE1_PLAF7	PF10_0257	43.13	2	2	2	2	470000	420000	1.11905	1
Q8I1S0_Q8I1S0_PLAF7	sar1	22.01	2	2	2	2	300000	210000	1.42857	1
Q7K6A4_Q7K6A4_PLAF7	PfSAMS	44.82	2	2	2	2	200000	180000	1.11111	1
C6KT18_C6KT18_PLAF7	PFF0860c	14.11	2	2	2	2	1100000	1100000	1	1
Q8IAN1_Q8IAN1_PLAF7	PF08_0127	147.82	2	2	2	2	360000	340000	1.05882	1
O97320_O97320_PLAF7	PFC0920w	16.44	2	2	2	2	3700000	3700000	1	1
Q8IKH9_Q8IKH9_PLAF7	PF14_0626	772.62	2	4	0	0	110000000	0	1	0
Q8ILW9_ACT2_PLAF7	PF14_0124	42.58	1	1	2	2	49000	110000	1	2.2449
Q8I1T8_ASNA_PLAF7	PFD0725c	43.29	2	2	1	1	71000	27000	2.62963	1
Q8IFN3_Q8IFN3_PLAF7	PFD1100c	58.31	1	1	2	2	45000	190000	1	4.22222
Q8I206_Q8I206_PLAF7	PFD0090c	49.71	1	1	2	2	120000	380000	1	3.16667
Q8IE00_Q8IE00_PLAF7	PF13_0178	27.23	1	1	2	2	83000	180000	1	2.16867
Q8IIS8_Q8IIS8_PLAF7	Rad51	38.57	2	2	1	1	38000	24000	1.58333	1
Q8IHQ8_Q8IHQ8_PLAF7	PF11_0471	73.08	1	1	2	2	96000	190000	1	1.97917
Q8IHM9_Q8IHM9_PLAF7	PF11_0511	25.36	2	2	1	1	160000	40000	4	1
Q8ILU3_Q8ILU3_PLAF7	PF14_0151	37.48	2	2	1	1	170000	35000	4.85714	1
Q8IM35_Q8IM35_PLAF7	PF14_0056	130.33	1	1	2	2	42000	230000	1	5.47619
Q8IJN7_ENO_PLAF7	ENO	48.65	2	2	1	1	74000	27000	2.74074	1
C0H584_C0H584_PLAF7	PFI1560c	147.3	1	1	2	2	72000	360000	1	5
Q8I6V3_Q8I6V3_PLAF7	PF14_0077	51.45	2	2	1	1	540000	81000	6.66667	1
B9ZSJ0_B9ZSJ0_PLAF7	PFA_0570w	77.52	1	1	2	2	470000	850000	1	1.80851
Q8IBN2_Q8IBN2_PLAF7	PF07_0090	30.48	2	2	1	1	300000	120000	2.5	1
Q8IAN7_Q8IAN7_PLAF7	g-tub	51.6	1	1	2	2	92000	110000	1	1.19565
Q8IBZ2_Q8IBZ2_PLAF7	PF07_0040	42.33	2	2	1	1	120000	47000	2.55319	1
Q8I616_Q8I616_PLAF7	HMGB1	11.32	1	1	2	2	73000	210000	1	2.87671
Q8I5F1_Q8I5F1_PLAF7	PFL1290w	73.82	1	1	2	2	76000	110000	1	1.44737
Q8II43_Q8II43_PLAF7	PF11_0331	60.22	1	1	2	2	52000	2400000	1	46.1538
Q8I2M4_Q8I2M4_PLAF7	PFI1400c	18.18	0	0	2	2	0	420000	0	1
Q8I492_Q8I492_PLAF7	MESA	168.19	0	0	2	2	0	140000	0	1
C6KT50_C6KT50_PLAF7	PFF1025c	32.99	2	2	0	0	50000	0	1	0
Q8IM36_Q8IM36_PLAF7	PF14_0055	114.17	0	0	2	2	0	69000	0	1
Q8I3T5_Q8I3T5_PLAF7	PFE0865c	34.54	0	0	2	2	0	90000	0	1
Q8IE36_Q8IE36_PLAF7	PF13_0160	36.09	0	0	2	2	0	280000	0	1
Q8ILW1_Q8ILW1_PLAF7	PF14_0132	77.1	1	1	1	1	15000	81000	1	5.4
C6KT55_C6KT55_PLAF7	PFF1050w	20.61	0	0	2	2	0	83000	0	1
Q8IEQ1_Q8IEQ1_PLAF7	PF13_0033	44.65	0	0	2	2	0	77000	0	1
Q8I1N8_Q8I1N8_PLAF7	PfRIO2	68.7	0	0	2	2	0	36000	0	1
Q8IEN3_Q8IEN3_PLAF7	cpsSII	273.27	0	0	2	2	0	63000	0	1
Q8I4T9_Q8I4T9_PLAF7	PFL2375c	18.67	0	0	2	2	0	140000	0	1
Q8IAM1_Q8IAM1_PLAF7	ApiAP2	299.11	0	0	2	2	0	310000	0	1
Q8I484_Q8I484_PLAF7	RAP2	46.71	0	0	2	2	0	140000	0	1
Q8II32_Q8II32_PLAF7	PF11_0342	244.89	0	0	2	2	0	100000	0	1
Q7KQL3_ARF1_PLAF7	ARF1	20.9	2	2	0	0	72000	0	1	0
Q8IJ86_Q8IJ86_PLAF7	PF10_0313	86.52	0	0	2	2	0	100000	0	1
Q8ILB6_Q8ILB6_PLAF7	PF14_0329	28.85	2	2	0	0	230000	0	1	0
Q8IHT2_Q8IHT2_PLAF7	PF11_0447	17.86	0	0	2	2	0	630000	0	1
Q8I3M5_Q8I3M5_PLAF7	PFE1195w	127.27	0	0	2	2	0	83000	0	1
Q8IIU3_Q8IIU3_PLAF7	PF11_0071	53.37	2	2	0	0	80000	0	1	0
C0H4A7_C0H4A7_PLAF7	PFD0795w	146.64	0	0	2	2	0	110000	0	1
O77353_O77353_PLAF7	PFC0475c	110.49	0	0	2	2	0	76000	0	1
Q8I526_Q8I526_PLAF7	PFL1925w	100.9	0	0	2	2	0	24000	0	1
Q8IBY3_Q8IBY3_PLAF7	PF07_0044	24.21	0	0	2	2	0	190000	0	1
Q8IHZ6_Q8IHZ6_PLAF7	PF11_0380	44.5	1	1	1	1	52000	28000	1.85714	1
Q8I3J0_Q8I3J0_PLAF7	PFE1370w	51.09	0	0	2	2	0	510000	0	1
Q8I3A0_Q8I3A0_PLAF7	PFI0240c	298.62	0	0	2	2	0	150000	0	1
Q8IE20_Q8IE20_PLAF7	MAL13P1.164	57.59	0	0	2	2	0	150000	0	1
Q8IHT4_Q8IHT4_PLAF7	PF11_0443	39.34	0	0	2	2	0	82000	0	1
Q8IIC5_Q8IIC5_PLAF7	PF11_0249	152.3	0	0	2	2	0	260000	0	1
Q8IIV6_Q8IIV6_PLAF7	PF11_0057	75.85	1	4	0	0	3100000	0	1	0
Q8IKJ3_Q8IKJ3_PLAF7	PF14_0612	12.46	1	1	1	2	210000	170000	1.23529	1
Q8I5U9_Q8I5U9_PLAF7	PFL0500w	40.03	1	2	1	1	170000	150000	1.13333	1
Q8I512_Q8I512_PLAF7	PFL2005w	37.61	1	1	1	1	25000	25000	1	1
Q8IE01_Q8IE01_PLAF7	PF13_0177	57.09	1	1	1	1	44000	28000	1.57143	1
Q8I207_Q8I207_PLAF7	PFD0080c	60.23	1	1	1	1	32000	39000	1	1.21875
Q8IKX4_Q8IKX4_PLAF7	PF14_0477	55.94	1	1	1	1	28000	26000	1.07692	1
Q8I2X3_Q8I2X3_PLAF7	GAP50	44.58	1	1	1	1	75000	98000	1	1.30667
Q8I441_Q8I441_PLAF7	PFE0300c	24.86	1	1	1	1	100000	63000	1.5873	1
C0H4F7_C0H4F7_PLAF7	PFE1115c	31.57	1	1	1	1	150000	120000	1.25	1
Q8IAR7_Q8IAR7_PLAF7	MAL8P1.125	43.43	1	1	1	1	43000	43000	1	1
Q8IHS5_Q8IHS5_PLAF7	PF11_0454	9.14	1	1	1	1	93000	49000	1.89796	1
Q8ILY8_Q8ILY8_PLAF7	PF14_0105	39.81	1	1	1	1	37000	73000	1	1.97297
Q8IM11_Q8IM11_PLAF7	PF14_0082	22.95	1	1	1	1	190000	180000	1.05556	1
C0H5J2_C0H5J2_PLAF7	MAL13P1.295	234.99	0	0	1	2	0	3500000	0	1
Q8IE95_SETVS_PLAF7	SETVS	300.52	0	0	1	2	0	80000	0	1
Q8IJR6_Q8IJR6_PLAF7	PF10_0126	43.49	0	0	1	1	0	45000	0	1
C6KT59_C6KT59_PLAF7	PFF1070c	99.4	0	0	1	1	0	33000	0	1
Q8I5H7_Q8I5H7_PLAF7	GTP-CH	45.85	0	0	1	1	0	180000	0	1
Q8II22_Q8II22_PLAF7	PF11_0353	214.45	0	0	1	1	0	34000	0	1
Q8I467_CADF1_PLAF7	PFE0165w	13.73	1	1	0	0	25000	0	1	0
Q8I3P3_Q8I3P3_PLAF7	PFE1100w	12.88	1	1	0	0	49000	0	1	0
Q8ILB8_Q8ILB8_PLAF7	PF14_0327	71.7	0	0	1	1	0	60000	0	1
Q8ILW6_NMT_PLAF7	PF14_0127	47.94	1	1	0	0	34000	0	1	0
Q8I1Y6_Q8I1Y6_PLAF7	PFD0207c	75.33	0	0	1	1	0	89000	0	1
Q8IK98_Q8IK98_PLAF7	PF14_0708	248.55	0	0	1	1	0	69000	0	1
Q8IB72_Q8IB72_PLAF7	PF08_0032	76.63	0	0	1	1	0	36000	0	1
Q8I305_Q8I305_PLAF7	PFI0720w	58.38	0	0	1	1	0	23000	0	1
Q8IAZ3_Q8IAZ3_PLAF7	MAL8P1.83	31	0	0	1	1	0	15000	0	1
Q8IAN8_Q8IAN8_PLAF7	PF08_0124	97.35	1	1	0	0	33000	0	1	0
Q8I1Q5_Q8I1Q5_PLAF7	PFD0880w	51	0	0	1	1	0	49000	0	1
Q8IJN3_Q8IJN3_PLAF7	FIKK-10.1	72.37	1	1	0	0	70000	0	1	0
Q8IJF5_Q8IJF5_PLAF7	PF10_0243	190.28	1	1	0	0	71000	0	1	0
Q8IIB5_Q8IIB5_PLAF7	PF11_0259	29.75	1	1	0	0	29000000	0	1	0
C0H5B6_C0H5B6_PLAF7	MAL13P1.79	47.93	0	0	1	1	0	100000	0	1
Q8I2X0_Q8I2X0_PLAF7	PFI0895c	36.8	1	1	0	0	37000	0	1	0
O77360_O77360_PLAF7	PFC0440c	267.07	0	0	1	1	0	2100	0	1
Q8IJ98_Q8IJ98_PLAF7	PF10_0300	29.96	0	0	1	1	0	90000	0	1
O97247_O97247_PLAF7	PFC0285c	59.03	1	1	0	0	23000	0	1	0
Q8I1V1_Q8I1V1_PLAF7	PFD0665c	44.64	0	0	1	1	0	21000	0	1
Q8I513_Q8I513_PLAF7	PFL2000w	28.76	1	1	0	0	290000	0	1	0
C0H5J5_C0H5J5_PLAF7	MAL13P1.303	47.8	0	0	1	1	0	190000	0	1
Q8IK93_Q8IK93_PLAF7	PF14_0713	83.7	0	0	1	1	0	28000	0	1
Q8I5B1_Q8I5B1_PLAF7	PFL1490w	110.75	0	0	1	1	0	20000	0	1
Q8I6Z3_Q8I6Z3_PLAF7	MAL7P1.118	46.98	0	0	1	1	0	22000	0	1
C0H4U8_C0H4U8_PLAF7	MAL8P1.80:exon:10	122.3	1	1	0	0	80000	0	1	0
Q8I2K8_Q8I2K8_PLAF7	PFI1490c	72.51	0	0	1	1	0	54000	0	1
Q8IIT6_Q8IIT6_PLAF7	PF11_0078	120.07	0	0	1	1	0	43000	0	1
O96224_O96224_PLAF7	PFB0655c	73.67	0	0	1	1	0	62000	0	1
Q8IJ37_Q8IJ37_PLAF7	PF10_0363	86.63	0	0	1	1	0	52000	0	1
Q8IEE2_Q8IEE2_PLAF7	PF13_0099	23.18	1	1	0	0	280000	0	1	0
Q8IE50_Q8IE50_PLAF7	MAL13P1.148	250.13	0	0	1	1	0	26000	0	1
Q8I5C7_Q8I5C7_PLAF7	PFL1410c	248.14	0	0	1	1	0	72000	0	1
Q8IKN7_Q8IKN7_PLAF7	PF14_0567	40.04	1	1	0	0	38000	0	1	0
Q8I2W2_Q8I2W2_PLAF7	PFI0935w	43.23	0	0	1	1	0	51000	0	1
Q8I546_Q8I546_PLAF7	PFL1825w	23.64	0	0	1	1	0	63000	0	1
Q8I5Q3_Q8I5Q3_PLAF7	Cpn10	11.14	0	0	1	1	0	84000	0	1
O97266_O97266_PLAF7	PFC0635c	26.93	1	1	0	0	30000	0	1	0
Q8I485_Q8I485_PLAF7	RAP3	46.97	0	0	1	1	0	7000	0	1
Q8I5E4_Q8I5E4_PLAF7	PFL1325c	139.29	0	0	1	1	0	120000	0	1
O97292_O97292_PLAF7	PFC0965w	322.04	0	0	1	1	0	77000	0	1
Q8I5T2_Q8I5T2_PLAF7	PFL0595c	23.94	1	1	0	0	83000	0	1	0
Q8I5H4_Q8I5H4_PLAF7	PFL1170w	97.17	0	0	1	1	0	57000	0	1
Q8I282_Q8I282_PLAF7	PFA_0290w	53.39	0	0	1	1	0	210000	0	1
Q8I0V4_Q8I0V4_PLAF7	PFL1070c	94.96	0	0	1	1	0	59000	0	1
Q8IHU2_Q8IHU2_PLAF7	PF11_0435	215.84	1	1	0	0	40000	0	1	0
C6KST5_C6KST5_PLAF7	PFF0430w	61.49	0	0	1	1	0	43000	0	1
Q8I3E3_Q8I3E3_PLAF7	RIF	40.05	1	1	0	0	50000	0	1	0
Q8IBZ7_Q8IBZ7_PLAF7	PF07_0036	32.03	0	0	1	1	0	160000	0	1
Q8IJI0_Q8IJI0_PLAF7	PF10_0217	62.08	0	0	1	1	0	150000	0	1
Q8IDR5_Q8IDR5_PLAF7	PfCK2beta2	45.26	0	0	1	1	0	240000	0	1
C0H540_C0H540_PLAF7	PFI0810c	34.92	0	0	1	1	0	31000	0	1
Q8I2T7_Q8I2T7_PLAF7	PFI1060w	197.91	0	0	1	1	0	27000	0	1
C0H469_C0H469_PLAF7	PFC0430w	138.22	0	0	1	1	0	21000	0	1
C0H4X1_C0H4X1_PLAF7	MAL8P1.43	37.06	1	1	0	0	59000	0	1	0
Q8ILU8_Q8ILU8_PLAF7	PF14_0146	22.32	1	1	0	0	3300000	0	1	0
Q8IEH9_Q8IEH9_PLAF7	PF13_0077	99.21	0	0	1	1	0	400000	0	1
Q8I569_Q8I569_PLAF7	PFL1705w	194.56	0	0	1	1	0	52000	0	1
O96204_O96204_PLAF7	PFB0555c	493.9	0	0	1	1	0	110000	0	1
Q8I3L4_Q8I3L4_PLAF7	PfACS10	76.8	0	0	1	1	0	33000	0	1
C0H5A8_C0H5A8_PLAF7	MAL13P1.42	57.71	1	1	0	0	53000	0	1	0
C0H482_C0H482_PLAF7	PFC0945w	35.6	0	0	1	1	0	9300	0	1
Q8IDE8_Q8IDE8_PLAF7	PF13_0293	59.98	1	1	0	0	22000	0	1	0
Q8ILN7_Q8ILN7_PLAF7	PF14_0206	122.91	0	0	1	1	0	1700000	0	1
Q8II16_Q8II16_PLAF7	PF11_0359	56.8	1	1	0	0	70000	0	1	0
Q8IIS2_Q8IIS2_PLAF7	PF11_0093	66.51	0	0	1	1	0	59000	0	1
Q8II36_Q8II36_PLAF7	AQP	28.28	0	0	1	1	0	86000	0	1
C0H5H6_C0H5H6_PLAF7	MAL13P1.234	696.61	0	0	1	1	0	1100000	0	1
Q8IJN2_Q8IJN2_PLAF7	PF10_0161	92.35	0	0	1	1	0	28000	0	1
