# Supplementary material for: The Malaria Parasite Cyclin H Homolog PfCyc1 Is Required for Efficient Cytokinesis in Blood-Stage Plasmodium falciparum
Source: mBio. 2017 Jun 13;8(3):e00605-17. doi: 10.1128/mBio.00605-17 (PMC5472185; doi:10.1128/mBio.00605-17)
Supplement: TABLE S2 [file mbo003173343st2.xlsx]

## Sheet: Sheet1
Table S2
Clone	Mutation	Predicted consequence
Clone 1	A907T in PfCyc1	AAA--> TAA, premature stop codon after AA302 of PfCyc1 (before degradation domain)
Clone 14	T243A in Degradation Domain	TAT-->TAA, premature stop codon in degradation domain
Clone 16	Insertion of TCCCCAGGAGACGGGGCGCACCT after bp 24 of Degradation Domain	frameshift resulting in in premature stop codon in degradation domain
Clone 29	Insertion of A after bp 912 of PfCyc1	frameshift resulting in premature stop codon after AA 312 of PfCyc1 (before degradation domain)
