# Supplementary material for: The Malaria Parasite Cyclin H Homolog PfCyc1 Is Required for Efficient Cytokinesis in Blood-Stage Plasmodium falciparum
Source: mBio. 2017 Jun 13;8(3):e00605-17. doi: 10.1128/mBio.00605-17 (PMC5472185; doi:10.1128/mBio.00605-17)
Supplement: TABLE S3 [file mbo003173343st3.xlsx]

## Sheet: Sheet1
Table S3
Plasmid List
Plasmid name	Plasmid backbone:	Gene:	Forward PCR Primer	Reverse PCR Primer	Restriction Sites in PCR product	PCR template (if GeneArt String, full sequence indicated)
Complementation Studies:
pJR100	pBEVY-U	PfCyc1 (codon optimized)	cgaggtaccATGAACTACCC	ctggagctcTTATGCATAGTCCGGGACGTCATAGGGATAGCCCGCATAGTCAGGAACATCGTATGGGTAAACGGCCGCAGAGACTTGCAACTTTTTG	KpnI, SalI	cgaggtaccATGAACTACCCAGAAGACACTACCCACATGAAAAAATGGTTCTTCAAGTCTAGAAAAGAGATCGACAACATCTGCTTGAAGAAGTACAATGACTTCAAGGAGGAATTCAAGGACTACAACATTAAGATCCCAAAGTACAACGACGTCGAAAAAACTAAAGTCTACTTCTGTTACCAATTGGTCCACTTCTGTGAAATCAAGATGTTGAGACCACACATTGTCGAATGCGCCACCATCTTGTACAACCGTTTCTACTTGAAAGAAATCATTTTGGAATACGACCCAAGAATTTTGATCTTTACCTGTATCGTTTTGGCCATCAAGATCGAAGGTTACGGTAGATTGTACAAGATTAACGAATTCTTCAACGACATTGACATCAACTTGGAT…
pJR148	pBEVY-U	PfCyc3 (codon optimized)	attcccgggATGGACTACGAGGTCGAGGGCGAG	gatgagctcTCAtgcatagtccgggacgtcatag	XmaI, SacI	attcccgggATGGACTACGAGGTCGAGGGCGAGGTCCCTAGGACCGACGAGAACTACATCTTCCTGTACCTGCCCATAGTCCTGAACGAGATGATCAAGATGAACAACAGGGGCGTCGGCAAGATCACCTCCTTCCACGCCTCCAAGGTCCCCGACATCAGCCTGAAGAACTACACGGAGAGGATCGGCAAGTACATCGGGTGCTCCAACGAGTGCTTCGTGCTGTTGATCATCTACTTGGACAGGCTGATCAAGATCCACAAGGACATCTCCTTGTCCCTTCTGTGCATCCACCGTCTGGTCATCACCGCGGCCATGATCTCCGTCAAGTTCTTCGACGACCTGTACTACTCCAACAGCTACTACGCCAAGATCGGCGGTGTGACCACCAAGGAGCTG…
pJR134	pBEVY-U	PfCyc4 (codon optiimized)	attcccgggATGATGAACGATATTGTAC	gatgagctcTTAtgcatagtccgggac	XmaI, SacI	attcccgggATGATGAACGATATTGTACTGATTAATAAGAAGAAAACGCCCAGTGAGGAGAAAAACATAGATAAGAACGAGGAAATAAAGCTGCGTATTTACGGGTGCCAGTTGTTACAAGAGGCTGGGATTATCTTAAAGCTTAAGGCTGTAACAATAGTCACCAGCCAGATTCTGTTCCACAGATTCTACTTTAAAAAAAGCTTCACGGATTTTGATGTTAATATTATAGCCCCTTCAGCATTGTATCTATCTTGCAAACTTGAAGAGGACTTTTGTCGTATATATAAGATTATCAACACGTTCCACTTTCTGTGTAAGTATGAAAACATTAAAAGCAAGCATATCTACTTTGACATAAAGAACCTTAATCCGGAGCATTTCCGTATCAACATAGAG…
pJR98	pBEVY-U	PkCyc1	cgaggtaccATGAATTACCCAGAGGACACTTCGC	ctggagctcTTATGCATAGTCCGGGACGTCATAGGGATAGCCCGCATAGTCAGGAACATCGTATGGGTAAACGGCCGCCTTTATGTCAACCCTTTTGG	SacI, EcoRI	P. knowlesi cDNA
pJR76	pBEVY-U	PkCyc3	cgagagctcATGGAGGACTATAACACAGAAGCAG	ctggaattcTTATGCATAGTCCGGGACGTCATAGGGATAGCCCGCATAGTCAGGAACATCGTATGGGTAAACGGCCGCCCCCCCGCGCGGAGGCTG	SacI, EcoRI	P. knowlesi cDNA
pJR77	pBEVY-U	PkCyc4	cgagagctcATGATAAATGACATTATTTTAATTGATAGG	ctggaattcTTATGCATAGTCCGGGACGTCATAGGGATAGCCCGCATAGTCAGGAACATCGTATGGGTAAACGGCCGCTTTTTCTTTTTTCAAAACGTC	KpnI, SacI	P. knowlesi cDNA
Yeast Two-hybrid Studies:
pJR111	pGBKT7	PfCyc1	ctaggatcctcATGAACTACCCAGAAGACACTACC	gatgcggccgcTTATGCATAGTCCGGGACGTC	BamHI, NotI	pJR100
pJR107	pGADT7	PfPK5	gaggagcagaagctgatctcagaggaggacctgcatatggccatggaggccATGGAGAAATATCATGGTTTAG	aggccccaaggggttatgctagttatgcggccgctgcaggtcgacggatcTTAATTGTTTTCTTTAAAATACGCATG	cloned by gap repair by cotransformation of cut plasmid and PCR product into yeast	3D7 cDNA
pJR138	pGADT7	PfMRK (codon optimized)	gttggaattcATGGAAAATAATTCAACTG	acatctcgagTCATAGGTCATTGAATGG	Eco/Xho	gttggaattcATGGAAAATAATTCAACTGAGAGGTACATTTTCAAACCAAATTTTTTAGGAGAGGGGAGCTACGGGAAGGTGTATAAAGCCTATGATACGATTTTGAAAAAGGAAGTCGCAATAAAGAAGATGAAACTGAACAAGATTAGTAACTATATTGACGATTGTGGGATAAACTTCGTCCTGTTGCGTGAAATTAAGATCATGAAGGAGATTAAGCATAAGAATATAATGTCCGCTTTGGATTTGTACTGCGAGAAAGACTACATCAATCTGGTAATGGAAATCATGGACTACGACTTATCCAAAATTATCAACAGGAAAATTTTTTTGACAGATAGTCAGAAAAAGTGCATTTTATTACAGATTCTGAATGGCCTTAATGTTTTGCACAAATA…
Co-Immunoprecipitation Studies:
pJR117 (intermediate, not used in current study)	hsp86-promoterNot-Xho-SNAP-hsp86 terminator (hDFR episome)	PfCyc1-SNAP	taagcggccgcATGAACTACCCAGAAGACACTACC	GTGCGCTTCATTTCGCAGTCTTTGTCctcgagAGAGACTTGCAACTTTTTGTTTGG	NotI, XhoI	pJR100
pJR118	pJR117	PfCyc1-smHA	ctacctcgagATGTACCCTTATGATGTGCCCG	gtaggtaccTTAAGCGTAGTCCGGGACATCGTAC	XhoI, KpnI	pCAG_smFP HA (Addgene item #59759)
pJR152	pJR118	pJR118 cut NotI+XhoI, Klenow polished, self-ligated
Conditional PfCyc1-HA3-DD Studies:
pJR13	pJR05 (HA3-DD derivative of pJDD145)	PfCyc1 (3' targeting fragment)	caggcggccgcCTAAGGCCACATATTGTAGAATGCG	gcactcgagTGATACTTGTAGTTTCTTATTAG	NotI, XhoI
